# Supplementary material for: Maladaptive Compensatory Neural Mechanisms Associated with Activity-Related Osteoarthritis Pain: Dissociation of Psychological and Activity-Related Neural Mechanisms of WOMAC Pain and VAS Pain
Source: J Clin Med. 2025 May 22;14(11):3633. doi: 10.3390/jcm14113633 (PMC12155135; doi:10.3390/jcm14113633)
Supplement: Supplementary file 1 [file jcm-14-03633-s001.zip]

Archive with 1 entries (1 files):
- jcm-3443652-supplementary.pdf
